# Supplementary material for: Deciphering the regulatory genome of Escherichia coli, one hundred promoters at a time
Source: eLife. 2020 Sep 21;9:e55308. doi: 10.7554/eLife.55308 (PMC7567609; doi:10.7554/eLife.55308)
Supplement: Source code 1. [file elife-55308-code1.tar.gz]

Archive with 10 entries (9 files):
- SourceCode/plot_informationfootprint.py
- SourceCode/learn_model_mut.py
- SourceCode/mass_spec-pval.ipynb
- SourceCode/SortSeq_Information_Footprints.ipynb
- SourceCode
- SourceCode/find_all_regions.ipynb
- SourceCode/auto_peak_call.ipynb
- SourceCode/SortSeq_Automatic_TF_finding.ipynb
- SourceCode/plot_mass_spec.ipynb
- SourceCode/peak_utils.py
