# Supplementary material for: Deciphering the regulatory genome of Escherichia coli, one hundred promoters at a time
Source: eLife. 2020 Sep 21;9:e55308. doi: 10.7554/eLife.55308 (PMC7567609; doi:10.7554/eLife.55308)
Supplement: Appendix 3—figure 1—source data 1. [file elife-55308-app3-fig1-data1.txt]

#The pearson correlation between information footprints generated from datasets downsampled to have (counts) unique sequences and the original
#information footprint. rep0, rep1, and rep2 are three replicates of the downsampling procedure.
gene count rep0 rep1 rep2
aphA 1500 9.755929321129422904e-01 9.773976021800218072e-01 9.720431844443373492e-01
aphA 1250 9.682103620605588823e-01 9.815503579711398752e-01 9.681826270638792531e-01
aphA 1000 9.703388393615346441e-01 9.540770406793535052e-01 9.814437270990601370e-01
aphA 750 8.801342712011362979e-01 9.317733496447595520e-01 9.176632921303201629e-01
aphA 500 8.537592105344260496e-01 8.317280514336453656e-01 8.297115183242335101e-01
aphA 250 7.235788293529601400e-01 6.361080475901271791e-01 8.361706401151788315e-01
leuABCD	1500 9.453312407895463343e-01 9.678682473016532173e-01 9.565921244681199198e-01
leuABCD 1250 9.558034930059461365e-01 9.657811559166440407e-01 9.598517975183812334e-01
leuABCD 1000 9.643058722097127555e-01 9.330241222296399295e-01 9.212727455440893332e-01
leuABCD 750 9.056182480516354882e-01 9.038398129295907024e-01 9.470538678915251252e-01
leuABCD 500 8.493653844279229759e-01 8.069074684757340243e-01 8.285162196433586423e-01
leuABCD 250 2.571373129934043655e-01 7.006170168414715960e-01 9.874313430698490601e-02
tig 1500 9.545532732400562326e-01 9.804506980366978208e-01 9.725222584042789720e-01
tig 1250 9.533074950735818121e-01 9.759270655077456613e-01 9.782053327367715712e-01
tig 1000 9.827579647853149636e-01 9.625977175306006384e-01 9.496274603992251873e-01
tig 750 9.175952540862851725e-01 9.442167056851976659e-01 8.947989693673231715e-01
tig 500 9.311414484424654914e-01 9.157691136369887630e-01 9.401976229415363040e-01
tig 250 6.851483329124319344e-01 7.798259894227973499e-01 8.020054027616794201e-01
araC 1500 9.410701484608710032e-01 9.688735862955017986e-01 9.748540240979723936e-01
araC 1250 9.574642653938512105e-01 9.589784948828692368e-01 9.623363106853378701e-01
araC 1000 8.943498917546226501e-01 9.376828834185141348e-01 9.238434348828086229e-01
araC 750 9.067499731931514262e-01 8.438412988677302939e-01 8.517277563131472329e-01
araC 500 7.825326239511707360e-01 8.177170572101978285e-01 7.995170027113357447e-01
araC 250 3.606714693023905238e-01 5.086968852725899382e-01 6.221843935816463445e-01
rspA 1500 9.755308015802379717e-01 9.943412503051248796e-01 9.861110872190596011e-01
rspA 1250 9.748626133425950524e-01 9.815108052727270493e-01 9.819131452458644826e-01
rspA 1000 9.491712412310413516e-01 9.345004140832278150e-01 9.633157420614105737e-01
rspA 750 9.270678076160632219e-01 9.270678076160632219e-01 9.375449992941961019e-01
rspA 500 8.996633729995583417e-01 9.241103972752128248e-01 8.589793340068800909e-01
rspA 250 7.770235177969451179e-01 6.515187571878916506e-01 8.127983527903459571e-01
maoP 1500 9.770318874181302959e-01 9.746829517554731481e-01 9.792818198675362629e-01
maoP 1250 9.653609646188385796e-01 9.670518461430203105e-01 9.429536949989021366e-01
maoP 1000 8.565928436261608381e-01 8.367942066183530203e-01 9.320296634094489274e-01
maoP 750 8.224817910281554401e-01 7.461459460805087707e-01 8.951701232869921920e-01
maoP 500 6.668770362490936687e-01 6.397458588984596961e-01 6.315910972264456857e-01
maoP 250 2.708862993824673326e-01 2.109666595832424274e-01 3.148126844673158620e-01
hslU 1500 9.641856610262566907e-01 9.865913397724300760e-01 9.637529481408573240e-01
hslU 1250 9.827124250908315650e-01 9.720215036895714089e-01 9.748194967236673003e-01
hslU 1000 9.776637657691744643e-01 9.431920359040018020e-01 9.729949182908803618e-01
hslU 750 9.483888182115215448e-01 9.581706434822856444e-01 9.431285882196922543e-01
hslU 500 9.063912992884171071e-01 9.414309885495046881e-01 8.750683162778817303e-01
hslU 250 9.164141489146795383e-01 8.225469367552634692e-01 8.415920444881631601e-01
